# Supplementary material for: Cells collectively migrate during ammonium chemotaxis in Chlamydomonas reinhardtii
Source: Sci Rep. 2023 Jul 4;13:10781. doi: 10.1038/s41598-023-36818-6 (PMC10319813; doi:10.1038/s41598-023-36818-6)
Supplement: Supplementary file 2 — Supplementary Information. [file 41598_2023_36818_MOESM2_ESM.zip]

Archive with 4 entries (3 files):
- movies/
- movies/SupplementaryMovieS1.avi
- movies/SupplementaryMovieS2.avi
- movies/SupplementaryMovieS3.avi
